# Supplementary material for: Outcome Following Open Repair of Hereditary and Non-Hereditary Thoracoabdominal Aortic Aneurysm in Patients Under 60 Years Old—A Multicenter Study
Source: J Clin Med. 2025 Apr 7;14(7):2513. doi: 10.3390/jcm14072513 (PMC11989434; doi:10.3390/jcm14072513)
Supplement: Supplementary file 1 [file jcm-14-02513-s001.zip]

Archive with 1 entries (1 files):
- jcm-3550798-supplementary.pdf
